# Supplementary material for: Naked-Eye Chromogenic Test Strip for Cyanide Sensing Based on Novel Phenothiazine Push–Pull Derivatives
Source: Biosensors (Basel). 2022 Jun 13;12(6):407. doi: 10.3390/bios12060407 (PMC9220876; doi:10.3390/bios12060407)
Supplement: Supplementary file 1 [file biosensors-12-00407-s001.zip]

Archive with 1 entries (1 files):
- biosensors-1738715-supplementary.pdf
